# Supplementary material for: Pursuing Harmony and Fulfilling Responsibility: A Qualitative Study of the Orientation to Happiness (OTH) in Chinese Culture
Source: Behav Sci (Basel). 2023 Nov 15;13(11):930. doi: 10.3390/bs13110930 (PMC10669159; doi:10.3390/bs13110930)
Supplement: Supplementary file 1 [file behavsci-13-00930-s001.zip]

Archive with 1 entries (1 files):
- behavsci-2631605-supplementary.pdf
